# Supplementary material for: Development and Preliminary Mechanistic Evaluation of a Novel Liposomal QS-21 and CpG ODNs Adjuvant System for Enhancing Vaccine Immunogenicity
Source: Vaccines (Basel). 2026 Jun 5;14(6):510. doi: 10.3390/vaccines14060510 (PMC13307817; doi:10.3390/vaccines14060510)
Supplement: Supplementary file 1 [file vaccines-14-00510-s001.zip]

Archive with 1 entries (1 files):
- vaccines-4316115-supplementary.pdf
